# Supplementary material for: Accurate Three-Dimensional Thermal Dosimetry and Assessment of Physiologic Response Are Essential for Optimizing Thermoradiotherapy
Source: Cancers (Basel). 2022 Mar 27;14(7):1701. doi: 10.3390/cancers14071701 (PMC8997141; doi:10.3390/cancers14071701)
Supplement: Supplementary file 1 [file cancers-14-01701-s001.zip]

Archive with 1 entries (1 files):
- cancers-1601092-supplementary.pdf
